# Supplementary material for: Psychological impact, coping behaviors, and traumatic stress among healthcare workers during COVID-19 in Taiwan: An early stage experience
Source: PLoS One. 2022 Oct 25;17(10):e0276535. doi: 10.1371/journal.pone.0276535 (PMC9595532; doi:10.1371/journal.pone.0276535)
Supplement: S1 File — (XLS) [file pone.0276535.s001.xls]

## Sheet: data
A1	A2	A3	A4	A5	A6	A7	A8	A9	A10	A11	A12	A13	A14	A15	A16	A17	A18	A19	A20	A21	A22	A23	A24	A25	A26	A27	C1	C2	C3	C4	C5	C6	C7	C8	C9	C10	C11	C12	C13	C14	C15	C16	C17	C18	C19	C20	C21	C22	D1
3	3	3	3	3	0	1	3	0	0	0	0	0	1	1	0	0	3	4	4	3	2	3	3	3	3	3	1	0	2	0	2	1	2	0	0	0	0	1	2	1	0	1	1	0	0	0	0	2	1
3	4	3	3	3	0	3	3	1	4	4	4	4	4	1	1	1	3	3	3	3	2	1	3	3	4	2	1	1	1	0	1	1	0	0	1	0	0	0	1	0	0	0	0	0	0	2	1	0	3
3	4	3	3	3	2	2	2	4	2	2	3	3	4	4	3	2	4	3	4	2	1	0	2	2	4	3	2	2	1	1	2	1	2	0	1	0	1	2	2	0	1	0	1	1	0	0	2	2	3
2	3	1	1	2	1	1	2	1	3	3	3	2	4	3	1	1	3	4	4	4	4	4	4	4	4	4	1	2	1	1	1	1	1	1	1	1	1	1	1	1	1	1	1	0	0	1	3	0	3
3	3	3	2	1	0	4	4	0	3	3	4	4	4	2	2	0	3	3	4	3	3	3	3	3	3	2	2	0	0	1	1	0	0	2	0	0	0	0	1	0	0	0	0	0	0	0	2	0	3
3	4	1	3	2	0	3	4	4	2	3	1	0	0	0	0	0	4	4	4	4	4	4	4	4	4	2	1	0	1	0	0	0	2	0	0	0	0	1	0	0	1	0	0	0	0	0	0	0	3
3	3	2	3	4	1	3	3	2	3	3	3	3	3	3	1	1	3	3	3	2	2	2	3	3	3	2	1	0	0	0	2	1	0	0	0	0	0	0	0	0	0	0	0	1	0	0	1	0	3
4	4	3	4	4	1	4	3	3	4	4	4	4	4	3	3	3	4	4	4	3	0	3	3	3	3	0	2	1	1	0	1	1	0	2	1	1	1	0	0	0	1	1	1	0	0	0	2	0	3
3	3	4	3	3	3	4	4	4	3	3	4	3	4	3	2	2	3	2	2	2	1	1	1	3	1	1	0	1	0	1	1	0	0	0	0	2	1	0	3	1	1	0	0	2	0	0	2	1	3
3	3	3	3	2	1	3	3	3	3	3	3	3	3	3	3	3	3	3	3	3	3	2	3	3	3	2	1	1	1	1	1	1	1	1	1	1	1	1	1	1	1	1	1	0	0	0	1	1	4
2	3	3	2	1	1	3	2	2	3	3	3	3	4	3	3	2	3	3	3	3	3	3	3	3	3	3	0	1	0	0	0	1	0	0	0	0	2	0	1	0	1	0	1	1	0	0	1	0	3
0	0	0	0	0	0	0	0	0	0	0	0	4	4	1	4	0	4	4	4	4	4	4	4	4	4	4	0	0	0	0	0	0	0	0	0	0	0	0	0	0	0	0	0	0	0	0	0	0	4
0	0	0	0	0	0	0	0	0	0	0	0	3	4	1	3	0	4	4	4	4	4	4	4	4	4	4	0	0	0	0	0	0	1	0	0	0	0	0	2	0	0	0	0	0	0	0	0	0	4
1	3	2	2	2	1	1	2	1	3	3	3	2	3	2	2	2	3	3	3	2	3	2	3	3	3	2	1	0	0	1	1	0	0	0	1	0	0	0	1	0	0	0	0	0	0	0	1	0	3
3	3	2	2	2	1	3	2	2	3	3	3	2	3	3	3	1	3	3	3	3	2	2	3	2.93333	3	2	1	0	1	1	1	2	1	1	0	0	0	0	1	0	0	0	0	0	0	0	2	2	3
2	4	4	3	3	0	3	3	3	3	3	3	3	3	3	4	0	3	3	3	2	2	1	3	4	3	0	1	0	0	0	0	0	1	0	0	0	0	0	1	0	0	0	0	0	0	0	1	0	3
1	3	1	3	3	0	3	4	3	3	3	4	3	4	1	1	0	3	3	2	2	3	1	4	4	2	2	2	1	0	2	2	0	0	0	0	0	0	0	2	0	1	1	0	2	0	0	2	1	3
0	3	0	1	1	0	0	3	3	3	3	3	0	0	0	1	0	0	0	0	0	0	0	0	0	0	0	2	2	2	2	2	2	2	2	2	0	2	0	0	0	1	0	0	0	0	0	0	0	4
3	3	3	3	3	1	3	3	3	3	3	3	3	3	3	3	3	3	3	3	3	3	3	3	3	3	3	1	0	0	0	0	0	1	1	0	0	0	0	1	0	0	0	0	0	0	0	0	0	3
3	3	3	3	3	3	3	3	3	3	3	3	4	4	3	2	4	3	3	3	3	2	2	2	3	3	3	2	1	1	2	2	2	2	2	2	2	1	1	1	1	0	0	0	0	0	0	0	0	1
1	1	1	2	1	1	1	1	2	1	1	1	1	4	1	1	1	4	4	4	4	4	4	3	2	4	4	1	0	0	0	0	0	0	0	0	0	0	0	0	0	0	0	0	0	0	0	0	0	3
2	3	3	2	2	2	3	3	3	3	3	3	3	3	3	2	2	3	3	3	2	3	2	2	2	3	3	2	1	1	1	1	1	1	1	1	1	1	1	1	2	2	2	2	2	0	0	1	1	3
2	2	2	3	0	0	0	0	3	2	2	2	3	3	2	2	0	4	4	4	4	4	4	4	4	4	4	0	0	0	0	2	0	0	0	0	0	0	0	0	0	0	0	0	0	0	0	0	0	4
1	3	1	1	1	0	2	2	0	0	0	0	0	4	1	0	0	4	4	4	3	3	2	4	4	4	4	1	0	0	0	1	0	2	0	0	0	1	0	1	0	0	0	0	0	0	0	1	1	4
3	3	3	3	3	3	3	3	3	3	3	3	3	3	3	3	3	3	3	3	3	3	3	3	3	3	3	2	2	2	2	2	2	2	2	2	2	2	2	2	2	2	2	2	2	2	2	2	2	2
3	3	3	2	3	1	3	3	3	3	3	3	3	3	3	1	1	3	3	3	2	3	2	3	3	3	2	2	1	0	1	1	1	1	0	1	0	0	0	1	0	0	0	0	1	0	1	2	0	3
3	3	4	4	2	1	3	2	3	2	3	1	2	3	2	1	1	3	3	3	3	2	3	3	3	3	3	1	1	0	1	3	2	1	1	1	1	1	0	1	1	0	1	1	1	1	0	3	0	3
3	3	3	3	2	0	3	2	2	3	3	2	2	3	2	1	1	3	3	3	3	3	3	3	3	3	2	1	0	0	0	1	0	2	1	1	0	0	0	1	0	0	1	0	0	0	0	0	0	4
3	3	3	3	3	1	3	3	3	3	3	3	3	3	3	3	2	3	3	3	3	3	3	3	3	3	3	1	1	1	0	2	1	1	0	1	0	0	0	1	0	1	0	1	1	0	0	2	2	3
4	4	3	4	3	1	3	4	1	3	3	4	3	4	1	3	1	4	4	4	2	1	1	3	3	3	0	0	4	0	1	0	0	0	0	0	1	0	0	2	0	4	0	0	1	0	0	1	0	3
1	1	1	1	1	1	1	1	1	1	1	3	4	4	3	3	1	4	4	4	3	3	3	3	3	3	2	0	0	0	0	0	0	0	0	0	0	0	0	0	0	0	0	0	0	0	0	0	0	4
1	3	3	4	3	0	3	3	3	3	3	3	3	4	4	3	3	4	4	4	2	3	4	4	4	4	4	3	0	3	1	1	1	1	1	1	2	1	1	1	1	0	1	1	1	1	0	3	0	3
3	3	2	2	2	1	1	1	1	2	3	2	2	2	2	3	3	3	3	3	3	3	2	2	2	2	2	2	2	2	2	0	0	0	0	0	0	0	0	0	0	1	0	0	0	0	0	0	0	4
3	4	3	4	3	1	3	2	3	3	3	3	3	4	3	2	2	3	3	3	2	2	1	2	3	3	1	1	3	1	1	2	2	2	1	1	1	1	1	2	1	1	1	1	1	0	0	1	1	3
3	3	3	1	3	1	3	1	2	1	3	3	1	3	1	0	1	3	2	3	3	2	0	3	3	3	1	1	0	0	0	0	0	0	0	0	0	0	0	0	0	0	0	0	0	0	0	0	0	3
3	4	3	3	3	1	1	2	2	2	2	3	3	3	1	1	1	2	2	3	3	3	3	3	3	3	3	1	1	0	0	1	0	0	0	0	0	0	0	1	0	1	0	0	2	0	0	0	0	4
3	3	3	2	3	0	3	3	3	3	3	3	1	4	1	0	1	1	3	3	1	3	2	3	4	3	3	1	0	0	0	1	1	2	1	0	0	1	0	1	0	0	0	0	0	0	0	1	0	3
1	3	1	2	3	1	3	3	2	3	3	1	3	3	3	3	1	3	3	3	3	2	2	3	3	3	3	1	0	0	0	0	0	0	0	0	0	0	0	0	0	0	0	0	0	0	0	0	0	3
3	3	2	4	2	2	4	3	4	3	3	3	3	4	3	0	1	3	3	3	3	3	2	3	4	3	2	0	0	1	0	2	1	0	0	1	0	0	0	0	0	1	0	0	0	0	0	3	0	3
3	3	3	3	3	1	2	3	3	3	3	4	4	4	3	2	1	3	3	3	2	3	2	3	3	3	3	1	0	0	0	1	1	0	0	1	0	0	0	1	0	0	0	0	0	0	0	1	0	3
3	3	3	2	3	1	1	3	1	3	1	2	1	4	1	1	1	3	3	3	3	3	2	3	3	3	3	1	1	0	0	1	1	0	0	0	0	1	0	0	0	0	0	0	0	0	0	0	0	3
3	3	3	3	3	4	3	3	3	3	3	3	3	3	4	3	1	3	3	3	3	3	3	3	3	3	2	1	1	1	2	1	1	0	2	2	2	2	2	1	0	1	0	1	1	0	0	2	1	3
0	1	4	3	3	1	4	4	3	3	3	3	3	4	4	4	1	4	4	4	3	3	3	3	3	3	3	1	1	1	0	0	1	0	0	1	1	0	2	1	1	1	1	1	1	1	0	0	0	3
2	3	3	3	3	1	3	3	4	3	3	3	3	3	2	1	1	3	3	3	2	2	1	2	2	1	2	0	1	0	0	0	1	0	0	0	0	0	1	3	0	1	0	0	1	0	0	4	1	4
4	4	4	4	4	1	3	3	3	3	3	3	3	4	3	1	1	3	3	3	3	3	3	3	4	3	3	1	2	0	1	3	1	0	1	0	1	1	0	0	0	1	0	0	1	0	0	1	0	4
3	3	2	2	2	1	2	2	3	3	3	3	3	3	2	2	2	3	3	3	3	3	3	3	3	3	3	1	1	0	1	1	1	1	0	1	0	1	0	1	1	1	1	1	1	1	1	1	1	3
1	2	1	1	1	1	1	3	1	3	3	3	2	4	2	2	2	3	3	3	3	3	3	3	2	3	3	1	1	1	1	1	1	1	1	1	1	1	1	1	1	1	1	1	1	1	1	1	1	3
0	0	0	0	0	0	0	0	0	0	0	0	0	4	0	0	0	4	4	4	4	4	4	4	4	4	4	0	0	0	0	0	0	0	0	0	0	0	0	0	0	0	0	0	0	0	0	0	0	4
1	2	1	2	2	1	2	1	2	2	2	3	3	3	3	3	0	4	4	4	4	4	4	4	4	4	3	0	0	0	0	0	0	0	0	0	0	0	0	0	0	0	0	0	0	0	0	0	0	2
3	3	3	2	3	1	3	3	2	3	3	4	3	3	2	3	1	2	3	3	2	3	3	4	4	4	2	3	1	2	0	1	3	0	2	2	1	1	2	2	0	0	1	1	1	0	0	3	2	2
2	3	2	2	2	1	3	3	3	3	3	3	2	3	3	1	2	2	2	3	2	2	2	3	3	3	2	1	1	0	1	1	1	0	0	1	1	0	1	1	0	1	1	0	1	0	0	1	0	3
1	3	2	2	3	1	3	3	3	3	3	3	3	3	3	3	3	3	3	3	3	3	3	3	3	3	3	1	0	0	0	2	1	0	0	0	0	0	0	0	0	0	0	0	0	0	1	1	0	3
1	3	3	1	1	1	1	1	1	1	3	3	3	4	3	1	1	3	3	3	3	3	3	3	3	3	1	0	2	0	1	1	1	0	0	0	1	0	0	1	0	1	1	1	0	0	0	1	0	4
3	3	3	2	3	1	3	3	2	3	3	3	4	4	4	2	1	3	3	3	3	3	2	3	4	4	2	1	2	1	0	1	1	0	0	0	0	0	0	1	1	1	0	0	0	0	0	0	0	1
2	3	3	3	2	1	4	4	4	4	4	4	4	4	3	3	4	2	2	2	2	2	2	2	3	3	1	2	2	3	3	2	2	2	2	2	2	0	0	2	2	1	2	1	1	1	0	2	1	3
3	3	3	2	3	1	2	3	3	3	2	3	4	3	2	2	1	3	3	3	3	3	3	3	3	3	3	1	1	1	1	1	1	2	0	1	0	0	0	0	0	0	0	0	1	1	0	1	0	4
1	3	4	3	1	1	4	3	3	3	3	3	3	3	3	2	1	3	3	2	1	1	1	3	1	3	1	0	3	0	0	0	0	0	0	0	0	0	0	0	0	1	0	0	1	0	0	2	0	3
3	3	3	3	3	1	3	3	3	3	3	3	3	3	3	2	1	3	3	3	3	3	2	2.89281	3	3	3	1	1	1	1	1	0	1	1	1	1	1	1	1	1	1	1	1	1	0	0	1	1	0
3	3	2	1	1	1	1	2	1	1	1	1	3	3	2	2	2	3	3	3	3	3	2	3	3	3	3	1	1	0	1	1	1	3	2	2	1	2	1	1	0	1	0	1	1	0	0	0	0	1
4	4	3	4	4	0	0	4	3	3	3	3	3	4	4	3	3	3	3	3	3	3	3	3	3	3	3	3	1	1	1	1	1	3	2	2	2	2	2	2	2	0	2	2	2	2	1	3	1	4
3	3	3	3	3	3	3	3	2	3	3	3	3	3	3	3	2	3	3	3	3	3	3	3	3	3	3	2	2	2	2	2	1	2	2	2	1	1	2	2	2	2	2	2	2	2	2	2	2	3
1	3	3	3	3	1	3	2	2	2	2	2	3	3	2	3	1	3	3	3	3	3	3	3	3	3	3	0	2	0	1	0	0	1	1	1	0	0	0	0	0	1	0	0	0	0	0	0	0	4
3	2	2	3	2	2	1	3	1	2	3	2	3	3	1	2	1	1	3	3	2	3	1	3	3	3	1	2	1	0	0	0	0	2	0	0	0	0	0	0	0	0	0	0	0	0	0	0	0	4
3	3	4	2	3	3	4	3	3	4	4	4	2	3	3	3	3	2	2	3	2	2	2	2	2	3	2	1	1	0	1	1	1	0	0	1	1	0	0	0	0	1	0	0	1	0	0	1	0	3
3	3	3	3	4	3	3	3	4	4	4	3	3	3	3	3	3	3	4	4	3	3	3	3	3	3	2	1	1	0	0.743791	0	0	0	1	0	0	1	1	1	0	1	0	1	1	1	1	1	1	3
3	3	3	3	3	2	3	3	3	3	3	3	3	3	3	3	3	3	3	3	3	3	3	3	3	3	3	2	2	2	2	2	2	2	2	2	2	2	2	2	2	2	2	2	2	2	2	2	2	2
1	1	1	1	1	1	1	1	1	1	1	1	3	3	1	1	1	3	3	3	3	3	3	3	3	3	3	1	0	0	0	1	0	0	0	0	0	0	0	0	0	0	0	0	0	0	0	0	0	3
0	3	1	2	2	1	3	3	3	3	3	3	4	3	3	3	3	4	4	4	3	3	3	3	3	3	2	0	1	0	0	1	0	0	0	0	0	0	0	0	0	0	0	0	1	0	0	1	0	4
3	3	3	3	3	3	3	3	3	3	3	3	3	3	3	3	3	3	3	3	3	3	3	3	3	3	3	2	1	1	1	1	1	1	1	2	1	1	1	1	1	1	1	1	1	1	1	1	1	0
4	4	3	3	3	2	3	3	3	3	3	3	3	3	3	2	2	3	3	3	3	3	3	3	3	3	3	2	2	2	2	2	2	2	2	2	2	2	2	2	2	2	2	2	2	2	2	2	2	4
1	3	3	4	2	1	4	4	2	3	4	4	3	4	2	4	1	2	2	3	3	3	3	3	3	3	3	2	1	1	1	1	1	0	0	0	0	0	0	1	0	0	1	1	0	0	0	1	0	2
3	3	3	3	2	1	2	3	3	3	3	3	3	3	4	1	1	2	2	2	2	3	3	3	3	3	2	2	1	2	1	2	2	2	2	2	1	2	2	2	2	1	0	0	1	0	1	1	0	4
1	1	2	1	2	2	2	2	2	3	3	3	2	3	2	2	3	3	3	3	3	3	2	2	3	2	2	2	2	0	1	0	0	0	1	0	0	0	0	1	0	0	0	0	0	0	0	0	0	3
1	3	1	3	1	1	1	1	1	1	1	1	3	3	1	1	1	3	3	3	3	3	3	3	3	3	2	1	0	0	0	0	0	0	0	0	0	0	0	0	0	0	0	0	0	0	0	0	0	4
3	3	4	3	3	2	4	3	3	3	3	3	3	4	3	3	1.73072	1	2	2	4	3	2	3	3	3	2	1	1	1	1	0	1	1	1	1	0	0	1	1	0	0	0	0	1	0	1	1	1	3
3	4	4	3	3	1	3	3	3	3	3	3	3	4	4	3	2	3	3	3	3	3	3	3	3	3	2	1	0	0	0	1	0	2	0	0	0	0	0	1	0	0	0	0	0	0	0	1	0	3
3	4	4	4	3	1	4	4	3	3	3	4	1	4	3	1	1	1	1	3	2	3	3	3	3	3	1	1	0	1	1	3	0	0	0	0	1	0	1	1	0	0	1	1	0	0	1	3	0	4
4	4	4	4	4	0	4	4	4	4	4	4	4	4	4	4	3	3	4	4	3	4	4	4	3	4	4	1	1	2	1	1	2	2	1	2	2	1	1	2	1	1	1	1	1	1	0	4	2	4
3	3	3	3	3	1	3	3	3	3	3	3	3	3	3	3	3	3	3	3	3	3	3	3	3	3	3	2	1	1	1	1	1	1	1	1	0	1	1	1	0	0	2	0	1	0	0	2	1	4
2	3	2	2	2	1	2.56993	3	1	3	3	3	3	3	3	3	3	2	3	2	3	2	2	3	2	3	2	1	2	2	2	1	2	2	2	1	2	2	1	2	2	1	2	2	1	2	1	2	1	1
3	4	4	4	4	4	4	4	3	4	4	4	4	4	4	3	3	3	4	4	1	2	2	3	3	3	2	2	0	1	0	1	1	0	0	1	0	0	0	0	0	0	0	0	0	0	0	0	0	4
1	3	3	3	3	0	3	3	3	3	3	3	3	4	3	3	1	4	4	4	2	3	3	3	3	4	3	1	1	0	0	0	1	0	1	0	1	1	0	1	0	1	0	0	0	0	0	1	0	4
1	2	3	2	1	1	3	3	3	3	3	3	3	4	3	1	1	1	3	3	3	3	3	3	3	3	3	2	2	2	2	2	2	2	2	2	2	2	2	2	2	2	2	2	2	2	2	2	2	1
4	4	4	4	4	0	4	4	4	4	4	4	4	4	4	1	4	4	4	4	4	4	4	4	4	4	4	1	1	1	0	1	1	0	0	1	0	0	0	0	0	0	0	0	0	0	0	1	0	4
3	4	2.62254	4	4	3	4	3	3	3	3	3	3	3	3	3	3	3	3	3	3	3	3	3	3	3	3	1	0	0	0	0	0	0	0	0	0	0	0	0	0	0	0	0	0	0	0	0	0	4
4	2	2	3	3	2	3	3	2	2	3	3	3	3	3	3	2	3	3	3	3	3	3	3	3	3	3	2	0	0	1	2	1	0	0	0	1	0	0	0	0	0	0	0	0	0	0	0	0	3
2	3	3	2	2	1	2	2	2	1	1	1	1	3	2	1	1	3	3	3	3	3	2	3	3	3	3	1	0	0	0	0	1	0	0	1	0	0	1	0	0	0	0	0	0	0	0	1	0	3
3	4	3	3	4	0	4	3	3	3	3	3	3	3	3	1	1	3	3	4	3	3	3	3	3	3	2	1	1	1	1	1	1	1	0	1	0	0	1	1	0	0	1	1	1	0	0	2	1	3
3	3	2	3	3	1	2	3	2	3	3	3	3	3	3	1	3	3	3	3	3	3	3	3	3	3	3	1	1	2	2	2	1	0	0	1	0	0	0	0	0	1	0	0	0	0	0	1	0	2
1	2	3	3	3	0	1	1	3	3	3	3	3	3	2	3	2	3	3	3	3	3	1	3	3	3	1	0	0	0	0	2	1	1	0	0	0	0	0	0	0	0	0	1	0	0	0	3	1	4
2	3	3	2	2	1	3	3	2	3	3	3	2	3	2	2	2	3	3	3	3	3	3	3	3	3	3	3	1	0	1	1	1	0	0	1	0	1	0	0	1	1	0	0	0	0	0	0	0	4
3	3	3	3	3	1	3	3	3	3	3	3	2	3	3	3	1	3	3	3	3	3	3	3	3	3	3	1	0	0	0	0	0	0	0	0	2	2	0	0	0	0	0	0	0	0	0	2	2	4
1	2	2	2	2	1	3	3	3	3	3	3	3	3	3	1	0	3	3	3	3	3	3	3	3	3	3	1	3	1	1	1	1	2	0	0	1	0	0	0	0	2	0	0	1	0	0	2	1	3
1	3	4	3	3	0	3	2	0	1	3	4	3	4	2	1	0	4	3	2.86501	2	4	4	4	4	3	2	2	0	0	1	1	0	2	2	1	0	0	0	0	1	0	0	0	0	0	0	1	0	4
0	0	1	2	1	0	3	3	2	3	3	3	3	3	3	2	1	3	3	3	3	3	3	3	3	3	3	1	1	0	0	0	0	0	0	0	0	0	0	0	0	0	0	0	0	0	0	0	0	4
3	3	3	3	4	2	3	3	3	3	3	3	3	3	3	3	1	3	2	3	3	3	3	3	3	3	3	2	2	1	1	1	1	1	1	1	1	1	1	2	1	2	1	1	1	1	1	1	1	4
2	2	2	2	2	2	2	2	3	2	2	2	2	3	2	2	2	2	2	2	3	3	2	2	2	2	2	0	0	0	0	0	0	0	0	0	0	0	0	0	0	0	0	0	0	0	0	0	0	1
1	1	3	3	1	1	1	3	2	3	3	3	3	3	3	1	1	3	3	3	3	3	3	3	3	3	3	0	1	0	0	0	0	0	0	0	0	0	0	0	0	0	0	0	0	0	0	0	0	3
4	4	4	4	4	4	4	4	4	4	4	4	4	4	4	2	2	2	2	2	2	2	2	2	4	4	2	2	2	1	2	2	2	2	2	2	2	2	2	2	2	2	2	2	2	0	0	2	2	2
1	3	3	3	3	1	3	3	3	3	3	2	3	4	3	1	1	3	3	3	3	3	1	2	3	3	3	1	0	1	0	2	1	0	0	1	0	0	0	1	0	0	0	0	0	0	0	1	0	4
2	2	2	2	2	2	2	2	2	3	3	3	3	3	3	2	2	2	2	2	3	3	3	3	3	3	3	2	2	2	2	1	2	2	2	2	2	2	2	2	2	1	2	2	2	2	2	1	2	2
3	3	3	3	3	3	3	3	3	3	3	3	3	3	3	3	3	3	3	3	3	3	3	3	3	3	3	2	2	2	2	2	2	2	2	2	2	2	2	2	2	2	2	2	2	2	2	2	2	4
1	2	3	2	2	0	0	1	1	1	2	1	2	3	2	2	1	3	3	3	3	3	3	3	3	3	3	1	0	0	0	0	0	0	0	0	0	0	0	0	0	0	0	0	0	0	0	1	0	3
3	4	3	4	4	0	1	4	0	0	0	0	1	3	0	0	0	0	1	1	2	3	2	2	3	4	3	1	0	0	0	0	1	2	0	0	0	0	0	2	1	0	0	0	0	0	0	0	0	4
3	3	3	3	3	3	3	3	3	3	2.79477	3	3	3	3	2	3	2	2	3	3	3	2	2	3	3	2	2	2	1	1	2	1	1	1	1	1	1	2	1	1	0	1	0	0	0	0	1	1	3
3	4	3	4	2	0	3	3	4	4	4	4	3	3	4	1	1	4	3	2	2	4	4	4	4	4	0	2	0	1	1	2	0	2	0	0	0	0	2	2	0	0	0	0	0	0	0	0	0	4
1	3	3	4	3	1	4	2	2	2	3	3	4	4	4	3	1	3	2	2	3	3	3	3	3	4	2	1	2	0	0	2	2	0	0	0	0	0	3	3	4	3	3	0	3	0	0	0	0	4
2	2	2	2	3	0	1	2	2	2	2	2	2	2	2	2	2	2	2	2	2	2	2	2	2	2	2	2	2	2	2	2	2	2	2	2	2	2	2	2	2	2	2	2	2	2	2	2	2	2
4	4	4	4	3	3	3	3	4	4	3	3	3	3	3	2	2	2	2	2	2	2	3	3	3	3	3	1	1	1	0	1	1	2	2	1	1	2	1	1	1	1	1	2	2	0	0	1	0	3
1	2	3	2	2	0	3	2	2	1	3	2	3	3	1	2	1	3	3	3	3	3	3	3	3	3	3	1	1	0	0	0	1	0	0	0	0	0	0	2	0	0	1	0	0	0	0	1	0	3
3	3	3	3	2	2	2	2	3	2	2	2	2	3	2	2	2	2	2	2	2	2	2	2	2	2	2	1	1	0	1	0	0	0	0	0	0	0	0	0	0	1	0	0	2	0	0	1	0	3
1	3	3	2	1	0	3	3	2	3	3	3	2	2	3	1	1	2	2	2	1	2	0	2	2	3	2	2	1	0	0	2	2	0	2	2	2	2	2	2	1	1	2	1	0	0	1	2	0	4
3	3	3	3	2	1	2	2	2	3	3	3	3	3	2	1	1	2	2	3	3	2	2	1	3	3	3	0	1	0	0	1	0	0	0	0	0	0	0	1	0	0	0	0	0	0	0	0	0	3
1	1	1	1	1	1	2	1	2	1	3	1	1	3	3	2	1	3	3	3	3	3	3	3	3	3	2	2	0	2	0	1	0	1	1	0	0	0	0	0	0	0	0	0	0	0	0	1	1	4
3	3	1	1	1	1	1	1	1	2	2	2	3	3	1	3	1	2	3	4	3	4	1	4	4	4	2	1	1	1	1	1	1	2	2	2	1	1	1	1	1	1	1	1	0	0	1	1	1	4
3	3	3	3	3	0	1	1	1	1	1	1	3	3	1	1	1	3	3	3	3	3	3	3	3	3	3	0	0	0	0	1	1	0	0	1	0	0	0	0	0	0	0	0	0	0	0	0	0	3
1	3	3	1	1	1	3	3	3	3	3	3	3	3	3	1	3	3	3	3	3	3	3	3	3	3	3	1	0	0	0	1	0	0	1	0	0	1	0	1	0	0	0	0	0	0	0	1	0	2
1	3	3	3	3	2	2	2	2	2	3	3	3	3	3	2	1	4	4	4	4	3	3	3	3	3	3	2	1	1	1	1	1	1	1	1	1	1	2	2	1	1	0	1	1	1	1	2	1	1
3	3	3	3	2	1	1	3	1	2.68497	1	1	3	3	2	1	1	3	3	3	3	3	1	2	2	3	1	1	0	0	2	2	0	0	0	0	0	0	0	0	0	0	0	0	0	0	0	3	0	3
3	3	3	3	3	3	3	3	3	3	3	3	3	3	3	4	4	4	4	4	4	4	3	3	3	3	3	0	0	0	0	0	0	0	0	0	0	0	0	0	0	0	0	0	0	0	0	0	0	4
3	3	3	1	3	1	1	3	1	3	3	3	3	3	3	1	2	2	3	3	3	3	3	3	3	3	3	2	1	2	1	1	2	1	1	1	1	2	2	2	0	0	0	1	0	0	0	0	0	3
2	4	4	4	4	1	4	4	4	4	4	4	4	4	4	1	0	3	3	3	3	3	3	3	3	3	3	2	2	2	2	2	2	2	2	2	2	2	2	2	2	2	2	2	2	2	0	2	2	2
1	3	3	3	3	2	3	4	3	4	4	4	3	3	3	3	2	2	3	3	3	3	1	1	2	3	3	1	0	0	1	1	1	0	0	0	0	0	0	0	1	0	0	0	0	0	0	1	0	3
2	3	3	3	3	2	4	4	3	3	3	3	2	1	3	3	0	2	2	3	3	3	3	3	3	2	0	2	0	0	0	1	1	0	2	1	0	1	0	0	0	0	0	0	0	0	0	1	0	3
3	3	4	3	2	1	3	3	3	4	4	4	3	3	3	2	2	2	2	2	2	2	2	2	3	3	2	1	2	0	2	1	1	2	2	0	0	0	0	0	0	0	1	1	1	0	0	0	0	2
3	3	3	3	3	1	4	3	4	4	4	4	4	4	4	4	1	1	1	3	1	3	1	3	3	3	3	0	0	0	0	0	0	0	1	1	0	0	0	0	0	0	0	0	0	0	0	2	0	3
3	3	3	3	3	3	3	2	4	4	4	4	3	4	3	3	3	3	3	3	3	3	3	3	3	3	3	1	1	1	1	1	1	1	1	1	1	1	1	1	1	2	1	1	2	1	1	1	1	3
3	3	3	3	3	1	3	1	1	0	0	3	3	3	3	3	3	3	3	3	3	3	2	3	3	4	4	0	1	0	0	0	0	0	0	0	0	0	0	0	0	0	0	0	0	0	0	0	0	1
1	3	3	2	2	2	3	3	3	3	3	3	2	4	2	1	1	3	3	3	2	2	2	3	3	3	3	1	0	0	0	1	1	2	1	1	0	0	0	1	1	0	1	0	1	0	0	1	0	4
2	4	3	3	3	2	3	3	3	3	3	3	4	4	3	4	2	4	3	3	3	3	2	3	3	3	2	2	1	1	1	1	0	0	0	0	1	0	0	0	0	0	0	0	0	0	0	0	0	4
1	3	4	1	3	0	4	4	4	3	3	3	4	4	3	1	1	4	4	4	4	4	4	4	4	4	1	3	0	1	0	2	3	2	0	1	0	0	1	2	0	0	1	1	0	1	0	3	2	4
3	3	3	2	3	1	3	3	3	3	3	3	1	3	3	3	0	3	3	3	3	3	2	3	3	3	2	0	0	0	0	0	0	0	1	0	0	0	0	1	0	0	0	0	0	0	0	0	0	4
3	3	3	3	3	1	1	1	1	1	3	3	4	3.06283	2	2	2	3	3	3	2	2	2	3	3	3	3	2	0	2	0	2	2	2	0	0	0	0	0	0	0	0	0	0	0	0	0	0	0	0
3	3	3	3	3	3	3	3	3	3	3	3	3	3	3	3	2	3	3	3	2	2	2	3	3	3	3	0	0	0	0	0	0	0	0	0	0	0	0	0	0	0	0	0	0	0	0	1	1	4
0	3	3	3	3	0	0	4	3	3	3	3	3	3	3	1	1	3	2	3	3	2	3	3	3	3	3	1	0	0	0	0	0	0	0	0	0	1	0	2	0	0	0	0	0	0	0	0	0	3
3	3	3	3	3	2	2	2	3	3	3	3	3	3	3	3	3	3	3	3	3	3	3	3	3	3	3	1	1	1	1	1	1	1	1	1	1	1	1	1	1	1	1	1	1	1	1	1	1	1
4	4	3	3	3	3	3	3	3	3	3	3	3	3	3	3	3	3	3	3	3	3	3	3	3	3	3	2	2	2	2	2	2	2	2	2	2	2	2	2	2	2	2	2	2	2	2	2	2	0
1	1	0	0	0	0	3	3	3	3	3	3	3	3	3	3	3	3	3	3	3	3	1	4	4	4	2.48889	1	0	0	0	0	0	0	0	0	0	1	0	1	0	0	0	0	0	0	0	0	0	3
3	3	3	2	3	0	3	3	3	3	3	4	2	4	3	1	2	3	2	3	3	3	2	3	3	3	2	1	0	0	0	1	0	0	0	0	0	0	0	0	0	0	0	0	0	0	0	0	0	4
1	1	1	1	2	0	4	3	3	3	3	3	3	4	3	2	2	4	3	3	3	3	3	3	3	4	0	2	2	2	2	2	2	2	2	2	2	2	2	2	2	2	2	2	2	2	2	2	2	3
2	3	3	2	2	1	2	2	1	1	1	1	3	3	1	1	2	2	3	2	3	3	2	3	3	3	3	0	0	0	0	0	0	0	0	0	0	0	0	1	0	0	0	0	0.609436	0	0	0	0	4
1	3	2	3	3	2	3	3	3	3	3	3	3	4	3	3	1	3	3	3	3	4	4	4	3	3	3	1	2	2	2	2	1	1	1	1	1	1	0	1	1	0	1	1	0	0	1	1	2	3
1	2	1	2	1	0	3	1	3	3	3	3	1	2	3	1	3	3	3	3	3	3	3	3	3	3	3	0	0	0	1	1	0	0	0	1	0	0	0	0	0	0	0	0	0	0	0	1	0	4
3	4	3	3	3	1	2	4	2	2	2	2	3	4	3	3	1	3	3	3	3	2	2	3	2	2	2	2	2	1	1	1	1	1	1	1	2	1	1	1	1	1	1	1	1	1	1	1	1	3
1	3	3	4	2.50588	2	3	3	3	3	3	4	3	4	3	0	1	3	3	3	2.6911	3	3	3	3	3	3	2	2	2	2	2	2	2	2	2	2	2	2	2	2	2	2	2	2	2	2	2	2	3
2	2	3	3	2	0	3	3	2	2	1	1	3	3	3	1	2	2	3	3	2	3	2	2	3	2	2	1	0	0	0	0	0	0	0	0	0	1	0	0	0	1	1	0	0	0	0	0	0	1
3	3	3	3	3	3	3	3	3	3	3	3	3	3	3	3	3	3	3	3	3	3	3	3	3	3	3	1	1	1	1	1	1	1	1	1	1	1	1	1	1	1	1	1	1	1	1	1	1	1
3	3	3	3	3	3	3	3	3	3	3	3	3	3	3	3	3	3	3	3	3	3	3	3	3	3	3	1	1	1	1	1	1	1	1	1	1	1	1	1	1	1	1	1	1	1	1	1	1	1
3	3	2	3	3	3	3	2	3	3	3	3	3	3	3	2	2	2	3	3	2	3	3	2	2	2	2	2	2	0	0	1	0	0	1	0	1	0	0	1	0	0	0	1	0	0	1	2	0	3
3	3	3	1	1	0	3	3	3	3	3	3	3	3	3	1	1	1	2	3	3	3	3	3	3	3	1	1	2	2	0	2	2	1	0	0	0	0	0	1	0	0	0	0	0	0	0	0	0	4
2	3	3	2	2	1	3	3	3	3	3	3	3	3	2	1	1	2	3	3	2	3	2	3	3	2	2	2	0	0	1	1	0	1	0	0	0	0	1	1	0	0	0	0	1	0	0	1	0	3
3	3	3	3	3	3	3	3	3	3	3	3	3	3	3	3	3	3	3	3	3	3	3	3	3	3	3	2	0	0	0	0	0	0	0	0	0	0	0	0	0	0	0	0	0	0	0	0	0	4
4	4	4	2	3	0	4	4	3	4	3	4	3	4	4	1	3	0	1	1	3	3	1	3	3	4	3	0	0	0	0	1	1	0	0	0	0	0	0	0	0	0	0	0	0	0	0	1	0	3
3	3	3	3	3	1	3	3	3	3	3	3	2	2	2	3	2	3	3	3	3	3	2	3	3	3	3	1	1	0	0	1	0	0	0	0	0	0	0	1	0	1	0	0	1	0	0	0	0	3
1	3	3	3	3	1	3	3	2	3	3	3	3	3	4	3	2	3	3	3	3	3	2	2	2	3	2	2	2	0	0	0	0	2	0	0	0	0	0	0	0	0	0	0	0	0	0	1	0	4
4	4	4	4	4	3	4	4	4	4	4	4	4	4	4	4	3	2	3	3	3	3	3	2	3	3	3	2	2	2	2	2	2	2	2	2	2	2	2	2	2	2	2	2	2	2	2	2	2	2
1	1	1	1	1	1	1	1	1	1	1	3	3	3	1	1	1	1	3	3	2	2	2	2	2	3	3	0	0	0	0	0	0	0	0	0	0	0	0	0	0	0	0	0	0	0	0	0	0	4
1	3	3	4	3	1	4	4	4	3	3	3	3	4	3	1	1	3	3	3	3	3	3	3	3	3	1	2	1	0	1	2	1	0	1	1	0	0	0	1	0	0	0	1	0	0	0	1	0	3
3	3	2	2	2	1	3	3	3	3	3	3	3	4	2	3	3	3	4	4	3	4	2	3	3	3	2	2	1	0	1	0	1	0	0	0	1	1	0	1	0	0	0	1	0	0	0	1	0	3
2	3	3	3	3	4	4	4	4	4	4	4	4	4	4	0	4	4	4	4	4	4	4	4	4	4	4	0	0	1	1	1	1	1	1	1	1	1	1	1	1	1	1	1	1	1	1	1	1	1
3	3	4	4	4	1	4	4	3	4	4	4	4	4	4	2	3	3	4	4	4	4	4	4	4	4	4	1	0	0	0	0	0	0	0	0	0	0	0	0	0	0	1	0	0	0	0	1	0	3
3	3	3	3	3	2	2	2	2	2	3	3	3	3	3	3	3	3	3	3	3	3	3	3	3	3	3	0	0	0	0	0	0	0	0	0	0	0	0	1	0	1	0	0	0	0	0	0	0	3
3	3	3	3	3	2	4	4	4	4	4	4	4	4	4	1	1	3	3	3	3	3	3	3	3	3	4	1	2	1	0	0	1	1	0	1	0	1	0	0	0	1	0	0	0	0	0	0	0	3
3	3	3	3	3	3	3	2	2	2	3	3	3	3	3	3	1	2	2	2	3	3	3	3	3	3	3	0	2	0	1	0	0	0	0	0	0	0	0	1	0	1	0	0	0	0	0	0	0	3
3	3	3	3	3	1	3	3	3	3	3	3	3	3	3	2	3	3	3	3	3	3	3	3	3	3	3	1	1	1	2	1	0	1	1	1	0	0	0	2	2	2	2	1	0	0	0	0	0	3
3	4	4	4	4	2	4	4	4	4	4	4	2	4	2	2	2	1	3	3	2	3	2	3	3	4	0	1	0	0	0	0	0	0	0	0	0	0	0	0	0	0	0	0	0	0	0	0	0	4
3	4	3	4	3	0	3	4	3	3	4	4	3	4	3	3	4	4	4	4	3	4	4	4	4	4	3	2	2	0	1	2	2	2	0	0	0	0	0	0	0	1	0	0	0	0	0	0	0	4
1	1	1	1	1	1	3	3	1	1	1	1	1	3	1	1	1	1	1	1	1	1	2	2	1	1	2	1	0	0	0	2	1	0	0	0	0	0	0	0	0	0	0	0	0	0	0	0	0	4
3	3	4	3	3	2	4	4	3	4	4	4	4	4	4	3	2	3	3	3	3	3	2	3	3	3	2	3	3	2	2	3	2	3	2	3	3	2	2	1	1	2	1	1	1	0	0	2	0	4
4	4	2	3	3	1	2	2	4	4	3	4	4	4	4	2	0	4	3	3	3	3	4	4	3	2	2	2	4	2	2	2	2	0	0	0	0	0	0	0	0	4	0	0	1	0	0	2	0	4
4	4	2	3	3	1	2	2	4	4	3	4	4	4	4	2	0	4	3	3	3	3	4	4	3	2	2	2	4	2	2	2	2	0	0	0	0	0	0	0	4	0	0	0	1	0	0	2	0	4
1	3	2	3	3	1	3	3	3	3	3	3	3	3	3	3	1	3	3	3	3	3	3	3	3	3	3	2	4	2	2	2	2	0	0	0	0	0	0	0	0	4	0	0	1	0	0	2	0	4
4	4	2	3	3	1	2	2	4	4	3	4	4	4	4	2	0	4	3	3	3	3	4	4	3	2	2	2	4	2	2	2	2	0	0	0	0	0	0	0	0	4	0	0	1	0	0	1	0	4
4	4	2	3	3	1	2	2	4	4	3	4	4	4	4	2	0	4	3	3	3	3	4	4	3	2	2	2	4	2	2	2	2	0	0	0	0	0	0	0	0	4	0	0	1	0	0	2	0	4
1	3	1	3	1	0	1	3	3	3	3	3	3	3	3	3	0	1	1	1	1	1	1	1	1	1	1	0	0	0	0	0	1	1	1	1	0	1	1	1	0	0	0	1	0	0	0	1	0	4
3	3	3	2	3	2	2	3	2	2	3	3	3	4	2	3	2	3	3	3	2	1	1	3	2	2	1	2	2	2	0	2	2	2	2	2	2	2	2	1	2	0	2	2	0	0	0	2	2	3
4	4	4	4	4	0	1	3	1	4	4	4	3	2	3	2	3	3	3	3	4	4	3	4	4	3	4	0	1	1	1	0	0	0	0	0	0	0	1	1	0	0	1	0	1	0	1	1	1	0
4	4	4	4	4	4	4	4	4	4	4	4	4	4	2	1	2	3	3	2.86501	2	2	0	4	4	2	0	1	2	0	0	0	0	0	1	0	0	0	0	0	0	0	2	0	1	0	0	3	0	4
3	3	3	3	3	0	1	3	1	4	4	4	2	2	3	2	2	2	2	2	2	2	2	2	2	2	2	0	0	0	0	0	0	0	0	0	0	0	0	0	0	0	0	0	0	0	0	0	0	4
3	3	3	3	3	0	2	1	1	1	1	2	1	2	1	2	1	2	1	2	1	1	1	1	2	2	1	0	0	0	1	0	1	1	0	0	1	0	0	0	1	0	0	1	1	0	0	0	0	3
4	4	3	3	2	2	3	3	3	3	3	3	3	3	3	2	2	3	3	3	3	4	2	3	3	3	1	2	0	0	0	2	2	0	0	1	0	0	0	1	0	0	1	0	2	0	0	2	0	4
3	3	3	3	3	1	3	3	3	3	3	3	3	3	3	3	3	3	3	3	3	3	3	3	3	3	1	1	1	0	1	0	0	1	0	0	1	0	0	1	0	1	0	0	1	0	0	1	0	4
3	3	3	3	3	2	3	3	3	3	3	3	3	3	3	3	3	3	3	3	3	3	3	3	3	3	2	1	1	0	1	0	0	1	0	0	1	0	0	1	0	1	0	0	1	0	0	1	0	4
3	2	2	2	2	2	2	2	2	2	2	2	2	2	2	2	2	2	2	2	2	2	2	2	2	2	2	2	2	2	2	2	2	2	2	2	2	2	2	2	2	2	2	2	2	2	2	2	2	2
3	3	3	3	3	3	3	2	2	2	3	3	2	2	2	1	1	2	2	3	2	2	2	2	2	2	2	0	0	0	1	0	0	0	0	0	0	0	0	0	0	0	0	0	0	0	0	0	0	3
1	3	1	2	3	2	3	2	3	3	3	3	1	3	2	1	1	2	3	2	3	2	1	2	2	3	1	1	0	0	0	2	0	0	0	0	0	0	0	0	0	0	0	0	0	0	0	2	0	4
2	2	2	3	3	1	1	2	2	2	2	2	1	3	2	2	0	2	3	3	2	3	3	3	3	3	2	1	1	0	1	0	0	1	0	0	0	1	0	0	0	0	0	0	0	0	0	0	0	3
1	3	2	2	1	1	1	1	1	1	3	2	2	3	2	1	1	2	2	2	2	2	2	2	2	2	2	2	2	2	2	2	2	2	2	2	2	2	2	2	2	2	2	2	2	2	2	2	2	3
3	2	2	2	1	0	3	3	2	4	4	4	3	3	2	3	1	3	3	3	3	3	2	3	3	3	2	2	1	2	0	2	2	2	2	2	0	2	2	2	2	0	0	2	3	0	0	1	2	4
3	3	2	3	2	1	2	2	2	3	3	2	2	2	2	2	2	3	2	3	2	2	3	3	2	3	2	2	2	2	1	1	1	1	1	2	1	2	2	2	1	2	1	2	1	2	2	2	2	2
1	1	1	1	1	1	1	1	1	1	1	1	3	3	2	2	2	3	3	3	3	3	3	3	3	3	3	2	2	2	2	2	2	2	2	2	2	2	2	2	2	2	2	2	2	2	2	2	2	4
2	2.84052	2.62254	2	1	2	2	2	3	3	3	2	3	2	2	3	3	3	3	3	3	3	3	3	3	2	1	0	0	0	0	0	0	0	0	0	0	0	0	0	0	0	0	0	0	0	0	0	0	4
3	3	2	3	2	1	1	1	2	1	1	1	1	4	2	3	3	3	2	3	3	3	3	3	3	3	3	1	1	1	0	0	1	1	1	1	0	0	0	1	0	0	0	0	0	0	0	0	0	0
3	3	3	3	3	2	2	3	3	3	3	3	3	3	3	3	2	2	2	3	2	3	1	3	3	3	2	1	1	0	0	1	1	0	0	0	0	0	0	1	0	0	0	0	0	0	0	0	0	4
1	4	3	3	2	1	3	3	3	3	3	3	2	1	2	1	1	2	3	3	2	2	2	2	2	3	2	1	0	0	0	0	0	0	0	0	0	0	0	0	0	0	0	0	0	0	0	0	0	4
3	1	4	2	2	0	3	1	3	3	3	3	3	3	3	3	4	3	3	3	3	3	3	3	3	3	0	1	0	0	0	0	1	0	0	1	0	0	0	1	0	0	0	0	0	0	0	3	0	3
1	3	1	3	1	0	1	3	3	3	3	3	3	3	3	3	0	1	1	1	1	1	1	1	1	1	1	0	0	0	0	0	1	1	1	1	0	1	1	1	0	1	0	1	0	0	0	1	0	4
1	1	3	3	4	3	3	3	4	4	4	4	4	4	4	4	4	4	4	4	4	4	4	4	4	4	4	2	2	2	1	1	0	1	0	1	0	1	0	0	0	2	0	0	1	1	0	3	0	3
3	3	3	2	2	0	1	2	3	3	3	3	3	3	3	1	1	3	3	3	3	3	3	3	3	3	3	2	2	2	2	2	2	2	2	2	2	2	2	2	1	1	1	1	2	2	1	1	1	3
1	3	3	3	3	3	3	3	3	3	3	3	3	3	3	3	3	3	3	3	3	3	3	3	3	3	3	3	3	3	3	4	4	3	4	3	3	4	4	4	4	4	3	3	3	3	3	3	3	3
2	3	2	2	2	2	1	1	1	1	3	3	3	3	1	1	1	3	3	3	3	3	2	3	3	3	3	1	0	0	0	2	1	0	0	0	0	0	0	2	0	0	0	0	0	0	0	0	0	3
1	1	1	1	1	3	3	3	3	3	3	2	4	3	3	4	4	4	4	3	3	4	3	3	4	4	4	1	1	1	1	1	1	1	1	1	1	1	1	1	4	3	1	2	0.609436	1	3	0.996063	2	4
0	3	3	3	3	0	4	1	4	4	4	4	4	4	4	1	3	1	3	3	3	4	4	4	4	4	4	3	2	3	3	1	3	0	1	1	3	3	3	0	2	2	3	3	3	1	3	3	0	3
3	3	3	3	3	3	3	3	3	3	3	3	3	3	3	3	3	3	3	3	3	3	3	3	3	3	3	1	1	1	2	2	1	1	1	1	2	2	2	2	1	1	1	1	1	1	1	1	1	2
2	2	3	2	2	3	3	3	3	3	3	3	3	3	3	3	3	3	3	3	3	2	2	2	2	2	2	3	3	3	2	2	2	3	4	2	3	2	3	3	2	2	2	2	2	2	2	2	2	2
1	3	3	4	3	1	3	3	3	4	4	4	3	3	3	3	1	3	3	3	3	3	2	3	3	3	2	2	1	2	0	1	3	0	2	3	1	2	1	1	1	1	1	3	1	0	0	1	1	2
0	3	3	3	3	0	3	1	4	4	4	4	4	4	4	1	3	1	3	3	3	4	4	4	4	4	4	3	2	3	3	1	3	0	0	1	1	3	3	3	4	0	2	3	3	3	1	3	3	3
0	3	3	3	3	0	3	1	4	4	4	4	4	4	4	1	3	1	3	3	3	4	4	4	4	4	4	3	2	3	3	1	0	1	1	3	3	3	0	2	2	2	3	3	3	1	3	3	0	3
0	3	3	3	3	0	3	4	4	4	4	4	4	4	4	1	3	1	3	3	3	4	4	4	4	4	4	3	2	3	3	1	0	1	1	3	3	3	0	1	2	2	3	3	3	1	3	3	0	3
0	3	3	3	3	0	3	1	4	4	4	4	4	4	4	1	3	1	3	3	3	4	4	4	4	4	4	3	2	3	3	1	3	0	1	1	3	3	3	0	2	2	3	3	3	1	3	3	0	3
3	3	4	4	4	0	4	4	4	3	4	4	0	4	3	3	2	1	2	3	3	3	3	3	3	3	3	1	1	1	1	2	1	0	2	3	1	1	1	1	1	1	1	0	0	0	0	2	1	3
1	3	3	3	3	3	3	3	3	3	3	3	3	3	3	3	3	3	3	3	3	3	3	3	3	3	3	1	3	2	2	1	1	2	1	2	1	2	1	1	2	1	1	2	1	1	0	0	0	1
3	3	3	3	3	2	3	3	3	3	3	3	3	4	3	3	2	3	3	3	2	2	2	3	3	3	3	2	3	2	2	2	1	2	2	2	3	1	2	2	1	3	1	2	1	1	1	1	1	3
1	3	3	3	3	2	2	2	2	2	3	3	3	3	3	2	1	4	4	4	4	3	3	3	3	3	3	2	1	1	1	1	1	1	1	1	1	1	2	2	1	1	0	1	1	1	1	2	1	1
4	3	3	3	1	0	0	0	0	3	3	3	3	3	0	0	0	3	3	3	3	3	2	3	3	3	3	1	0	0	0	0	1	1	0	1	0	0	0	1	1	0	0	0	0	0	0	1	0	3
0	0	0	0	0	0	0	0	0	0	0	0	3	3	0	0	2	3	3	1	2	3	3	3	3	3	3	0	0	0	0	0	0	0	0	0	0	0	0	1	0	0	0	0	0	0	0	0	0	3
3	3	3	3	3	3	3	3	3	3	3	3	3	3	3	3	3	3	3	3	3	3	3	3	3	3	3	1	1	1	1	1	1	1	1	1	1	1	1	1	1	1	1	1	1	1	1	1	1	2
0	3	1	1	1	0	0	1	3	1	3	1	3	4	3	2	3	2	3	3	3	3	3	3	3	3	3	0	0	0	0	0	0	0	0	0	0	0	0	0	0	0	0	0	0	0	0	0	0	4
3	4	3	4	3	3	4	3	4	4	4	4	4	4	4	0	0	4	4	4	4	3	3	4	4	4	4	2	2	1	1	2	2	0	0	1	1	1	2	0	0	1	0	0	0	0	0	3	0	4
1	2	2	2	2	1	2	1	1	1	1	2	2	4	3	3	3	2	3	3	3	3	3	3	3	2	1	2	2	0	0	0	0	0	0	0	0	0	0	0	0	0	0	0	0	0	0	0	0	3
4	4	4	4	4	2	3	3	4	4	4	4	3	4	4	4	1	3	3	3	3	3	3	3	3	3	3	2	1	1	2	2	1	2	2	2	2	2	2	2	2	1	0	2	2	2	2	2	2	2
3	4	3	4	3	1	3	3	3	3	3	4	4	4	4	1	1	3	3	3	3	3	2	4	4	4	1	1	1	0	1	1	0	3	0	0	1	0	1	0	0	1	0	0	1	0	0	1	0	2
1	3	3	2	3	3	4	3	2	3	3	3	3	4	3	2	1	3	3	3	3	1	2	4	3	4	4	2	1	1	2	1	2	1	2	2	3	2	1	1	2	1	1	2	3	0	0	3	2	4
3	4	3	3	3	1	3	3	3	3	4	4	3	4	4	3	1	2	3	3	2	2	1	3	3	3	2	1	2	1	2	1	1	2	1	1	1	0	0	1	0	1	1	0	1	0	0	1	0	3
3	3	3	3	3	2	3	3	2	2	2	2	2	2	2	2	2	2	2	2	2	2	2	2	2	2	2	2	1	1	1	1	1	1	1	1	1	0	0	0	0	0	0	0	0	0	0	1	1	3.01963
3	3	3	3	3	1	2	3	2	2	2	3	2	3	2	2	2	3	2	2	2	3	2	3	3	3	3	2	1	1	1	1	1	1	0	0	1	0	1	1	1	1	0	0	2	0	0	1	0	3
2	4	4	4	4	1	4	3	4	4	4	4	4	4	4	2	1	1	1	2	0	1	1	2	2	4	1	3	2	2	1	2	1	0	1	1	1	1	1	1	1	1	1	1	1	0	0	2	1	2
3	3	3	3	3	2	3	3	4	3	3	3	3	4	3	3	2	3	3	3	2	3	3	3	3	3	2	1	2	1	1	1	1	0	1	1	2	0.614379	1	1	1	1	1	1	1	1	0	1	1	3
3	4	2	4	3	0	2	1	0	0	0	3	3	3	3	1	1	4	4	1	2	4	4	3	3	3	3	1	0	0	0	0	1	1	0	1	0	0	0	0	0	0	0	0	0	0	0	3	0	3
4	4	3	3	2	1	1	3	3	3	3	3	3	3	3	1	2	3	3	3	3	3	3	3	3	3	3	1	2	2	2	1	0	0	0	1	1	0	0	1	0	1	0	0	1	0	0	0	0	4
2	3	3	3	3	2	3	3	2	3	3	3	2	3	3	2	2	3	3	3	3	3	3	3	3	3	3	1	2	1	1	2	1	0	0	1	1	1	1	1	0	1	0	1	2	0	0	1	0	4
2	3	3	3	3	1	3	3	3	3	3	3	3	3	3	1	2	2	3	3	3	2	2	3	3	3	1	1	1	2	1	2	2	1	2	2	2	2	2	1	2	3	2	2	2	2	2	2	2	2
2	2	2	2	2	2	2	2	2	2	2	2	2	2	2	2	2	2	2	2	2	2	2	2	2	2	2	2	2	2	2	2	2	2	2	2	2	2	2	2	2	2	2	2	2	2	2	2	2	2
3	3	3	3	3	1	3	3	2	3	3	3	3	3	3	2	2	3	2	1	1	2	2	2	1	1	3	2	2	2	3	2	2	2	2	2	1	2	2	2	2	2	1	1	1	0	0	1	1	3
3	3	3	3	3	2	3	3	3	3	3	3	3	3	2	1	2	3	3	3	2	3	3	3	2	1	3	2	2	1	2	1	1	1	1	1	1	0	0	0	0	1	1	0	1	1	0	1	1	1
2	3	3	3	3	2	3	3	3	3	3	3	3	3	3	2	2	2	2	2	2	2	2	2	2	2	2	2	2	2	2	2	2	2	2	2	2	2	2	2	2	2	2	2	2	2	2	2	2	2
4	4	3	4	3	1	3	2	2	2	2	3	4	4	3	3	4	2	2	2	2	2	2	3	3	4	4	1	2	0	0	1	0	2	2	0	0	0	0	0	0	0	0	0	1	0	0	3	0	4
2	3	3	3	3	1	2	2	2	3	3	3	2	3	2	2	1	2	2	3	3	2	2	3	3	3	2	1	0	0	0	0	0	1	0	0	0	0	0	0	0	0	0	0	0	0	0	0	0	2
3	3	3	3	3	1	2	2	2	3	3	2	2	3	3	2	2	1	1	3	1	1	1	2	2	1	0	1	1	1	0	2	0	1	0	1	0	1	0	1	1	1	1	1	0	0	0	3	2	4
2.16863	3	3	3	2	2	3	2	2	2	2	3	2	4	2	3	2	2	3	3	2	3	2	2	2	3	2	1	2	1	1	1	1	0	0	1	0	0	0	0	0	0	0	0	0	0	0	0	0	2
3	4	1	3	3	0	1	3	3	3	3	0	1	4	1	1	1	3	3	3	3	3	4	3	3	3	2	1	0	0	0	2	0	0	0	0	0	0	0	0	0	0	0	0	0	0	0	0	0	3
2	3	3	3	1	0	1	3	1	1	2	3	3	4	4	4	1	4	4	4	4	2	2	3	3	3	3	1	0	0	0	0	0	1	0	0	0	0	0	1	0	0	0	0	0	0	0	0	0	4
3	1	3	3	3	1	3	3	3	3	3	3	3	3	3	3	1	3	1	3	3	3	1	2	3	3	3	3	0	3	1	1	1	0	0	3	0	0	0	1	0	0	0	0	0	0	0	2	0	3
3	3	3	2	2	2	2	2	2	2	2	2	2	2	2	2	2	2	2	2	2	2	2	2	2	2	2	1	1	1	1	2	2	2	2	1	1	1	1	2	1	1	1	1	1	1	0	2	0	2
2	2	2	2	2	2	2	2	2	2	2	2	2	2	2	2	2	2	2	2	2	2	2	2	2	2	2	2	2	2	2	2	2	2	2	2	2	2	2	2	2	2	2	2	2	2	2	2	2	2
2	3	3	3	1	0	1	3	1	1	2	3	3	4	4	4	1	4	4	4	4	2	2	3	3	3	3	1	0	0	0	0	0	1	0	0	0	0	0	1	0	0	0	0	0	0	0	0	0	4
3	4	3	4	4	3	3	3	3	3	3	3	3	3	4	3	3	1	1	2	1	1	1	2	2	3	0	1	3	0	0	0	0	1	0	1	1	0	0	1	0	1	1	1	0	0	0	1	0	4
2	3	3	3	1	0	1	3	1	1	2	3	3	4	4	4	1	4	4	4	4	2	2	3	3	3	3	1	0	0	0	0	0	1	0	0	0	0	0	1	0	0	0	0	0	0	0	0	0	4
0	3	3	3	3	1	3	3	2	3	3	3	3	2	2	2	2	3	3	3	3	3	3	3	3	3	3	2	1	3	2	2	1	2	2	1	2	2	1	2	4	2	2	1	2	3	2	1	2	2
1	3	3	2	3	1	1	3	3	3	3	3	3	3	3	1	3	3	3	2	2	2	1	2	3	3	2	2	1	2	1	2	2	1	2	1	2	2	1	1	2	1	2	1	1	1	2	1	1	3
2	3	2	2	2	1	2	2	2	2	2	2	2	2	2	2	2	2	2	2	2	2	2	2	2	2	2	2	2	2	2	2	2	2	2	2	2	2	2	2	2	2	2	2	2	2	2	2	2	2
3	4	3	3	3	2	2	2	3	3	3	4	2	4	3	4	3	3	2	2	2	2	2	2	3	2	3	2	2	2	2	2	2	2	2	2	2	2	2	2	2	2	2	2	2	2	2	2	2	2
1	1	2	2	2	1	2	2	4	4	4	3	4	3	3	2	3	3	3	3	3	3	4	3	3	3	3	1	1	1	1	1	1	1	1	1	1	1	1	1	0	1	1	1	1	1	1	1	1	1
0	2	4	3	2	0	4	3	4	4	4	4	2	4	2	1	0	2	1	4	4	2	1	4	4	3	0	3	3	1	2	2	2	0	0	1	0	0	0	1	0	2	1	0	0	0	0	1	0	4
1	3	1	1	3	1	3	1	3	3	3	3	3	3	3	1	1	3	3	3	3	3	1	3	3	3	3	1	1	1	0	1	0	0	0	0	0	0	0	0	0	1	0	0	1	0	0	1	0	3
1	3	3	1	1	1	3	3	3	3	3	3	3	3	3	3	3	3	3	3	3	3	3	3	3	3	3	1	1	1	1	1	1	1	1	1	1	1	1	1	1	1	1	1	1	1	1	1	1	3
1	3	3	3	3	1	3	3	1	3	3	3	3	3	1	1	1	2	2	3	2	2	2	3	3	3	1	1	0	0	0	2	0	0	0	0	0	0	0	1	0	0	0	0	0	0	0	1	0	3
3	3	3	3	3	0	3	3	1	3	3	3	4	4	4	4	4	4	4	4	4	4	4	4	3	4	4	1	0	0	0	1	0	1	0	0	0	1	0	0	0	0	0	0	0	0	0	0	0	4
3	1	3	3	3	1	3	3	3	3	3	3	3	3	3	3	1	3	1	3	3	3	1	3	3	3	3	3	0	0	1	1	1	0	0	3	0	0	0	1	0	0	0	0	0	0	0	2	0	3
3	3	4	4	3	2	3	4	4	4	3	4	4	4	3	3	3	3	3	3	2	3	2	3	3	3	3	2	1	2	1	1	1	2	1	1	1	1	1	2	1	1	1	1	1	1	1	1	1	4
1	1	3	3	3	1	3	3	3	3	3	3	3	3	3	1	3	3	3	3	2	3	3	3	3	3	3	1	1	0	0	0	0	2	1	0	0	0	0	2	1	1	0	0	0	0	0	0	0	2
3	4	4	3	4	3	4	4	4	4	4	4	4	4	4	1	4	3	3	3	3	3	3	3	3	3	3	1	1	0	0	0	0	0	1	1	1	2	2	0	2	2	2	2	2	2	2	2	2	4
3	3	2	2	2	2	2	3	2	2	3	3	3	3	3	2	2	3	3	3	3	3	3	3	3	3	3	1	1	1	1	1	1	1	1	1	1	1	1	1	1	1	1	1	1	1	0	1	1	3
3	3	3	2	3	0	3	3	3	3	3	3	3	3	3	3	2	3	3	3	3	3	2	3	3	4	1	1	1	2	1	2	2	0	2	2	0	0	0	1	0	0	0	0	0	0	1	1	0	4
3	4	4	3	3	3	3	3	3	3	3	3	3	4	4	3	3	3	3	4	3	3	2	3	3	3	2	1	2	0	1	1	1	0	1	1	1	1	0	1	0	1	0	1	1	0	0	1	0	4
3	3	4	3	4	3	3	4	3	3	3	3	3	3	3	3	4	3	3	3	3	3	2	2	2	4	3	1	1	1	1	1	1	1	1	1	1	1	0	1	0	1	1	1	1	1	0	3	1	3
1	3	4	4	4	0	3	4	4	4	4	4	4	4	4	4	4	4	4	4	4	3	3	4	3	3	4	1	0	1	2	1	2	1	1	2	1	2	0	1	2	1	1	1	1	0	0	0	2	2
3	3	2	2	2	1	3	3	1	1	3	3	3	3	2	1	1	2	2	2	2	2	2	2	2	3	2	1	0	0	0	0	0	0	0	0	0	0	0	0	0	0	0	0	0	0	0	0	0	3
2	3	3	4	3	1	4	3	3	3	3	3	3	4	2	1	2	3	2	2	2	2	2	2	2	3	1	2	1	2	2	2	1	1	0	1	0	0	0	1	1	0	1	2	1	0	0	1	0	3
1	1	3	3	3	2	3	3	3	3	3	3	3	3	3	3	3	3	3	3	3	3	3	3	3	3	3	1	1	1	1	1	1	1	1	1	1	1	1	1	1	1	1	1	1	1	1	1	1	4
2	3	3	1	2	2	2	2	2	2	2	2	3	3	3	3	2	2	2	2	2	3	3	3	3	3	3	1	0	0	0	0	0	0	0	0	0	0	0	0	0	0	0	0	0	0	0	0	0	3
0	4	3	3	1	0	3	3	3	2	2	3	3	3	1	2	3	2	2	1	2	3	4	3	2	2	2	2	2	1	1	2	2	2	4	3	2	2	2	2	2	2	2	2	2	2	2	2	2	3
4	4	3	3	4	3	4	4	3	3	3	3	3	4	3	3	1	3	3	4	3	3	3	3	4	3	3	1	0	0	0	1	1	0	0	1	0	1	0	0	0	0	0	0	0	0	0	0	0	4
1	3	3	3	3	1	3	3	3	3	3	3	2	3	3	3	1	3	3	3	3	3	2	3	3	3	2	1	0	0	0	1	1	1	0	0	0	0	0	0	0	0	0	0	0	0	0	1	0	3
2	2	2	2	2	2	2	2	2	2	2	2	2	2	2	2	2	2	2	2	2	2	2	2	2	2	2	2	2	2	2	2	2	2	2	2	2	2	2	2	2	2	2	2	2	2	2	2	2	2
1	2	2	2	1	1	2	3	2	3	3	3	2	3	2	1	1	2	3	3	3	2	2	3	2	3	3	2	1	0	1	2	0	2	0	0	1	2	0	1	0	1	0	2	0	0	0	0	0	1
1	1	3	3	3	2	3	3	3	3	3	3	3	3	3	3	3	3	3	3	3	3	3	3	3	3	3	2	2	2	2	2	2	2	2	2	2	2	2	2	2	2	2	2	2	2	2	2	2	3
1	3	3	3	3	1	3	2	2	1	1	1	1	3	1	2	1	3	3	3	1	1	3	3	3	3	3	0	0	0	0	1	0	2	0	0	0	0	0	1	0	0	0	0	0	0	0	0	1	3
3	3	3	3	3	1	3	1	3	3	3	3	3	3	3	1	1	2	2	2	2	3	2	3	3	3	3	1	0	0	1	1	0	0	0	0	0	0	0	1	0	0	0	0	0	0	0	1	0	3
0	0	0	0	0	0	2	2	2	0	0	0	0	4	0	2	0	3	3	3	3	3	3	3	3	3	3	0	0	0	0	0	0	0	0	0	0	0	0	0	0	0	0	0	0	0	0	0	0	4
3	3	3	3	2	2	2	2	2	3	3	3	3	3	2	3	2	3	3	3	2	3	2	2	2	2	1	0	0	0	0	0	0	0	0	0	0	0	0	0	0	0	0	0	0	0	0	0	0	3
2	3	4	2	3	1	3	3	3	3	3	3	3	4	2	3	3	3	3	3	2	2	3	3	3	3	3	1	2	1	2	1	1	0	1	2	2	1	0	0	0	0	1	1	2	0	1	2	1	4
3	3	3	2	3	3	3	3	2	3	3	3	3	3	2	3	2	3	3	3	3	3	3	3	3	3	3	2	1	0	0	1	1	0	1	0	0	0	0	0	0	1	0	0	0	0	0	1	0	3
3	3	3	3	2	1	3	3	2	3	3	3	3	3	3	3	2	3	3	3	3	2	3	3	3	3	2	2	3	2	2	2	1	1	2	2	3	2	2	2	1	3	2	2	2	1	2	2	2	2
1	3	3	3	1	1	3	3	2	3	3	3	3	3	2	3	1	3	3	2	2	2	2	3	3	3	2	1	2	1	0	2	1	0	0	1	0	0	0	1	0	0	0	1	0	0	2	2	1	2
3	3	3	2	3	1	3	3	2	3	3	3	2	3	3	2	2	3	2	3	2	3	2	3	3	3	3	1	0	1	0	1	1	0	0	0	0	0	0	1	0	0	0	0	0	0	0	0	0	3
3	3	3	3	2	3	3	3	3	3	3	3	3	3	3	3	3	2	2	2	3	2	2	3	3	3	2	2	1	2	2	2	1	2	2	2	1	2	2	2	1	2	2	2	2	2	1	2	2	4
1	3	3	3	3	3	3	3	2	3	4	4	4	3	2	2	1	2	2	2	2	3	3	3	3	3	3	2	0	0	0	0	0	0	0	0	0	0	0	0	0	0	0	0	0	0	0	0	0	4
2	4	4	4	3	2	4	4	2	4	4	4	4	4	4	1	3	2	3	2	3	3	2	3	3	3	2	2	1	1	1	1	1	1	2	1	1	1	1	1	1	1	1	1	1	1	1	1	1	1
0	2	2	2	2	1	2	2	2	2	2	2	2	2	2	2	2	2	3	3	3	3	3	3	3	3	3	0	1	0	0	0	0	0	0	0	0	0	0	0	0	0	0	0	0	0	0	0	0	3
3	3	3	3	3	3	3	3	3	3	3	3	3	3	3	3	3	3	3	3	3	3	3	3	3	3	3	1	1	1	1	1	1	1	1	1	1	1	1	1	1	1	1	1	1	1	1	1	1	3
2	2	2	2	2	2	2	2	2	2	2	2	2	2	2	2	2	2	2	2	2	2	2	2	2	2	2	2	2	1	2	1	2	1	2	2	2	1	2	2	2	1	2	1	2	1	2	2	2	1
2	2	2	2	2	2	2	2	2	2	2	2	2	2	2	2	2	2	2	2	2	2	2	2	2	2	2	2	2	2	2	2	2	2	2	2	2	2	2	2	2	2	2	2	2	2	2	2	2	2
2	2	1	2	1	1	2	2	1	2	2	2	1	4	1	1	1	3	3	3	2	3	3	3	3	3	3	1	1	1	0	0	1	0	0	0	0	0	0	0	0	0	0	0	0	0	0	0	0	3
3	3	3	2	3	2	3	2	2	3	4	4	2	4	2	2	1	1	1	2	2	2	2	3	3	2	2	1	0	0	0	0	0	2	0	0	0	0	0	1	0	0	0	0	0	0	0	0	0	3
3	3	3	3	3	3	3	3	4	4	4	4	4	3	3	1	2	1	1	1	1	1	1	2	3	2	2	2	1	2	2	2	2	1	2	2	2	3	2	2	2	3	1	0	1	0	0	2	0	3
3	3	3	2	2	3	3	3	2	1	0	3	4	3	2	3	2	1	2	3	4	3	2	3	3	2	3	0	1	2	3	4	4	3	2	1	1	1	1	2	2	2	3	1	2	3	1	3	2	1
1	3	3	3	3	4	4	3	4	4	4	4	4	4	4	2	2	0	2	0	2	1	3	3	2	3	2	2	3	2	3	2	2	2	2	1	1	1	1	2	4	2	2	2	2	0	0	3	0	2
1	3	3	4	3	3	4	4	3	4	4	4	4	4	3	3	3	2	2	2	1	1	2	2	3	3	3	0	0	0	0	0	0	0	0	0	0	0	2	0	0	0	0	0	0	0	0	0	0	4
3	3	3	3	3	1	3	3	3	3	3	3	2	3	1	1	1	1	1	1	1	2	1	1	2	2	1	1	3	3	3	2	1	0	0	1	3	0	0	2	1	3	1	0	2	0	0	1	1	3
3	3	4	4	4	1	4	4	4	4	4	4	4	4	4	3	3	2	2	3	2	3	2	3	3	3	3	3	3	2	2	3	3	0	1	3	2	2	2	0	2	2	1	1	1	1	1	3	2	4
3	3	3	3	3	2	2	2	2	3	3	3	3	2	2	3	3	3	3	3	3	3	3	3	3	3	3	2	2	2	2	2	2	2	1	1	1	2	2	2	1	1	1	3	3	3	2	2	2	3
3	3	3	3	3	2	3	3	2	2	2	2	3	3	2	2	2	3	3	3	2	3	2	2	3	3	2	2	2	1	2	1	1	0	0	1	1	0	0	1	0	0	0	1	0	0	0	1	0	1
2	2	3	2	2	1	3	2	2	2	3	3	1	3	3	1	1	3	3	3	2	3	3	3	3	2.89804	3	0	0	0	0	0	0	1	1	1	0	0	1	1	1	0	0	0	0	0	0	0	0	0
1	1	3	3	3	1	3	3	2	3	3	3	3	3	3	3	1	2	2	3	2	2	2	2	2	2	2	2	1	0	0	0	0	2	1	0	0	0	0	0	0	0	0	0	1	0	0	1	0	2
3	3	3	2	3	2	3	3	3	3	3	3	3	3	3	3	2	2	2	2	2	2	1	2	2	2	2	0	3	0	2	0	0	1	0	0	1	0	0	0	0	0	0	0	1	0	0	0	0	2
3	3	2	2	3	1	3	3	3	3	3	3	3	4	3	2	3	3	3	3	2	3	2	3	3	3	1	1	1	0	2	0	0	1	0	0	1	0	0	0	0	0	0	0	0	0	0	2	0	3
1	2	1	2	1	1	3	2	3	3	3	3	3	3	3	2	3	3	3	3	3	3	2	3	3	3	2	2	0	0	0	0	1	2	0	0	0	0	0	0	0	0	0	0	0	0	0	0	0	3
3	3	2	2	3	2	3	3	3	3	3	3	3	3	3	2	1	3	3	3	3	3	3	3	3	3	3	2	1	2	2	1	1	2	2	2	2	2	2	2	2	1	2	2	2	2	2	1	2	4
2	2	3	3	3	3	3	3	3	4	4	4	4	4	4	2	3	3	3	3	3	0	0	2	4	0	0	1	1	1	0	0	0	0	2	4	4	2	2	2	2	2	2	2	2	2	2	2	2	4
4	4	4	4	1	1	1	1	0	0	3	3	3	3	3	1	3	3	3	3	3	3	3	3	3	3	3	0	0	0	0	0	0	2	0	0	0	0	0	0	0	0	0	0	0	0	0	0	0	4
3	3	3	3	3	3	3	3	3	3	3	3	3	3	3	3	3	1	2.80236	2	2	2	1	2	2	3	0	2	2	2	3	3	2	0	1	1	1	2	2	2	1	1	2	2	1	1	1	2	2	3
4	3	3	3	3	0	1	2	0	0	0	0	4	4	4	1	2	4	4	4	4	4	4	4	4	4	4	2	2	2	2	2	2	2	2	2	2	2	2	2	2	2	2	2	2	0	0	1	0	2
4	4	4	3	4	2	3	3	3	3	3	3	3	3	3	3	3	3	3	3	3	3	2	3	3	3	3	2	2	2	2	2	2	2	2	2	2	2	1	2	2	2	2	2	2	2	2	2	2	2
3	3	3	1	3	1	3	3	1	3	1	3	3	3	3	3	1	0	0	0	1	2	2	2	2	1	1	1	0	0	0	0.912418	2	0	2	0	0	0	0	0	2	0	0	0	0	0	0	0	0	4
4	4	4	1	4	1	4	4	1	4	1	3	3	3	3	3	1	1	0	0	0	1	2	2	2	1	1	1	0	0	0	3	0	3	0	0	0	0	0	2	0	0	0	0	0	0	0	0	0	4
4	4	4	4	4	4	4	4	4	4	4	4	4	4	4	2	2	4	4	4	4	4	4	4	4	4	4	2	1	2	2	2	2	2	2	2	2	2	2	2	2	2	2	2	2	2	2	2	2	1
3	4	4	3	4	1	4	4	4	3	3	4	3	4	4	3	1	3	3	4	3	3	2	3	4	4	4	0	0	0	0	1	0	3	1	0	0	0	0	0	0	0	0	2	0	0	0	0	0	3
3	3	3	1	3	1	3	3	1	3	1	3	3	3	3	3	1	0	0	0	0	1	2	2	2	1	1	1	0	0	0	2	0	1	0	0	0	0	0	2	0	0	0	0	0	0	0	0	0	4
4	4	4	4	3	2	3	3	3	3	3	3	3	3	3	1	1	1	3	3	3	3	3	3	3	3	3	2	1	0	2	0	1	1	0	0	0	0	0	0	0	0	2	2	1	0	0	1	2	4
3	3	2	3	3	3	3	3	3	3	3	3	3	3	3	1	3	3	3	3	1	3	3	3	3	3	0	1	1	2	1	2	0	1	2	0	0	0	0	0	1	0	0	0	0	0	0	0	0	3
4	4	3	2	3	0	3	3	3	3	3	3	3	3	3	0	0	2	2	2	2	1	2	2	2	2	2	2	1	1	1	0	1	1	1	1	0	0	0	1	0	0	0	0	0	0	0	0	0	4
2	3	3	2	2	2	2	2	2	2	3	3	2	3	2	2	2	2	2	2	2	3	2	3	2	2	2	2	2	2	2	2	2	2	2	2	2	2	2	2	2	2	2	2	2	2	2	2	2	2
3	4	3	2.60471	1	0	3	2	1	3	3	3	3	3	3	1	1	3	3	3	3	3	1	3	3	3	3	0	1	0	1	0	0	1	0	0	0	0	0	0	0	0	0	0	0	0	0	0	0	4
3	3	3	3	3	1	3	3	1	3	3	3	2	3	3	3	1	3	3	3	3	3	3	3	3	3	3	1	0	0	0	0	0	0	1	0	0	1	1	1	1	0	1	0	0	0	0	1	1	3
1	3	3	3	3	1	3	3	3	3	3	3	4	4	4	1	4	3	3	3	3	3	3	3	3	3	3	1	3	1	1	2	1	0	1	1	1	1	1	1	1	3	1	1	1	1	1	2	1	4
3	3	3	4	3	1	3	3	2	3	3	3	3	3	3	3	2	2	2	2	2	1	1	3	2	2	1	0	0	0	1	0	0	0	0	0	0	0	0	2	0	0	0	0	1	0	0	0	0	1
2	4	4	3	3	2	3	3	3	3	3	3	3	3	3	3	3	3	3	3	3	3	3	3	3	3	3	1	1	1	1	1	1	1	1	1	1	1	1	1	1	1	1	1	1	1	1	1	1	3
3	4	3	4	4	0	4	4	4	4	4	4	3	4	4	1	0	3	3	3	3	3	2	3	4	4	4	2	2	0	1	2	2	3	1	2	2	2	0	1	2	2	2	2	2	2	0	3	0	4
1	3	3	2	2	2	2	2	1	1	3	3	3	3	3	2	1	2	2	2	2	1	1	1	1	1	1	2	2	2	2	2	2	2	2	2	2	2	2	2	2	0	0	0	0	0	0	0	0	3
3	3	3	2	2	1	2	2	3	3	3	3	2	3	3	2	2	3	3	3	3	3	2	2	3	3	3	1	2	0	1	0	0	0	0	0	1	0	0	0	0	0	0	0	1	0	0	0	0	4
3	3	3	4	3	1	3	3	3	3	3	3	3	4	3	1	1	3	3	3	2	3	2	3	3	3	2	1	1	1	0	1	1	0	0	0	0	0	0	1	0	1	0	0	0	0	0	0	0	3
2	3	2	2	2	1	1	1	1	3	3	3	3	3	3	1	1	3	2	3	3	3	1	2	3	3	2	1	1	0	0	0	0	2	2	1	0	2	0	0	0	0	0	0	0	0	0	0	0	2
1	3	3	2.60471	2	0	1	3	3	2	2	3	1	3	1	1	3	3	3	3	3	3	2	3	3	3	3	1	1	1	1	1	1	0	0	0	0	0	0	0	1	1	1	1	1	1	0	1	1	3
1	3	3	3	3	1	3	2	2	2	2	3	3	3	2	3	1	2	3	3	3	3	2	2	3	3	0	0	0	0	1	0	0	0	0	0	0	0	0	1	0	0	0	0	0	0	0	0	0	3
3	3	3	3	2	1	1	2	3	3	3	3	3	3	2	1	1	3	3	3	2	3	2	3	3	3	2	1	0	0	0	0	0	0	0	0	0	0	0	0	0	0	0	0	0	0	0	1	0	3
0	0	1	3	0	0	0	0	0	4	4	4	4	4	4	0	0	4	4	4	4	4	4	4	4	4	4	0	0	0	0	0	0	2	0	0	0	0	0	2	0	0	0	0	0	0	0	0	0	3
3	3	4	4	4	0	3	4	3	3	4	1	1	4	1	0	0	2	3	3	2	3	1	4	4	3	0	0	2	2	1	2	0	1	1	0	0	2	0	2	0	0	1	1	0	0	0	1	2	3
3	4	3	3	3	2	2	2	2	2	2	2	2	2	2	2	2	3	3	3	3	3	3	3	3	3	3	1	0	1	1	1	1	1	1	1	1	1	1	1	1	1	1	1	1	1	1	1	1	3
3	4	3	3	3	2	3	3	3	4	4	4	3	4	2	4	2	4	3	4	3	3	2	4	4	3	2	2	1	1	1	1	1	2	1	1	0	1	2	2	2	1	1	1	1	1	1	1	2	3
0	3	1	2	1	0	3	3	3	3	3	3	3	4	3	3	2	3	3	2	2	1	0	4	4	3	0	0	0	0	0	1	0	0	1	0	0	0	0	0	0	0	0	0	0	0	0	0	0	4
1	3	1	0	1	0	1	1	1	1	0	0	3	4	1	0	0	4	4	4	4	4	2	2	4	4	4	2	0	1	0	0	1	1	0	1	1	0	0	1	0	0	0.562827	0	0	0	0	0	0	4
3	4	3	3	3	0	3	4	0	1	3	3	1	4	4	3	0	3	4	3	4	3	4	4	4	4	3	1	1	0	1	0	1	1	1	0	1	0	0	1	2	0	1	1	1	0	0	1	1	2
1	3	4	4	2	1	4	4	2	3	3	3	4	4	3	4	3	3	4	4	3	4	2	4	4	4	4	2	0	0	2	0	1	0	0	0	0	1	0	0	2	0	0	1	1	0	2	2	1	4
3	3	2	2	1	1	3	3	2	3	3	3	3	3	3	1	1	3	3	3	3	3	3	3	3	3	3	1	0	0	0	1	1	0	1	1	2	1	0	2	2	0	1	1	0	0	0	3	2	3
3	2	2	2	1	1	2	2	2	2	3	3	3	3	3	3	3	3	2	3	3	2	3	2	3	2	3	2	0	0	0	0	0	0	0	0	0	0	1	0	1	0	0	1	0	1	0	1	0	3
1	3	3	2	1	1	3	3	3	2	2	1	2	3	4	1	1	2	2	2	2	2	2	3	4	4	1	1	1	1	1	0	1	0	0	0	0	0	0	0	0	0	0	0	0	0	0	2	1	3
3	3	4	4	4	0	3	3	2	3	3	3	3	4	2	3	2	3	3	3	3	3	2	3	3	3	2	1	0	0	0	0	0	0	0	0	0	0	0	1	0	0	0	0	0	0	0	2	0	4
3	3	3	3	3	1	3	3	3	3	3	3	3	3	3	3	1	4	4	4	4	4	4	4	3	4	4	0	1	0	0	1	1	0	0	0	0	0	0	0	0	1	0	0	1	0	0	0	0	4
2	3	3	3	3	1	3	3	3	1	2	3	3	3	3	3	2	3	3	3	3	2	2	3	3	3	3	2	1	2	1	2	1	2	2	1	2	1	2	1	0	1	0	0	1	1	1	1	1	2
3	4	3	4	3	0	3	1	3	4	4	4	3	4	4	2	1	2	3	4	3	3	2	3	1	3	3	1	0	0	0	2	1	0	0	1	1	0	0	0	0	1	0	0	0	0	0	1	0	3
3	3	2	3	3	3	3	2	2	4	4	4	4	4	3	2	3	2	2	2	2	2	2	3	3	3	1	2	2	1	0	1	1	0	1	1	1	1	1	1	1	1	1	0	1	0	0	1	1	2
1	1	1	1	2	2	2	2	2	2	2	2	2	2	2	2	2	2	2	2	2	4	2	2	2	2	2	0	2	2	2	0	0	1	2	2	2	2	2	2	2	2	2	2	2	2	0	2	2	1
3	4	2	2	2	4	3	3	3	1	3	3	3	3	4	2	1	2	2	2	2	1	2	1	3	2	1	2	4	0	4	0	0	0	0	0	4	0	0	3	1	4	0.562827	0	1	0	0	3	0	4
[truncated: 55 more columns]

## Sheet: 工作表1
			Spouse or partner	Increased work stress		IES-R>=24
			Parents or in-laws	Worry about an uncontrollable pandemic		IES-R>=33
			Minor children	Less frequent social activities
			Adult children	Social isolation
				Protection measures
				Exposure reduction
				Positive mindfulness
				Negative avoidance
